# Supplementary material for: Norovirus VPg Binds RNA through a Conserved N-Terminal K/R Basic Patch
Source: Viruses. 2021 Jun 30;13(7):1282. doi: 10.3390/v13071282 (PMC8310136; doi:10.3390/v13071282)
Supplement: Supplementary file 1 [file viruses-13-01282-s001.zip]

Archive with 1 entries (1 files):
- viruses-1272009-supplementary.pdf
